# Supplementary material for: Influence of African Swine Fever Virus on Host Gene Transcription within Peripheral Blood Mononuclear Cells from Infected Pigs
Source: Viruses. 2022 Sep 29;14(10):2147. doi: 10.3390/v14102147 (PMC9610944; doi:10.3390/v14102147)
Supplement: Supplementary file 1 [file viruses-14-02147-s001.zip]

Archive with 4 entries (4 files):
- viruses-1923885-Figure S1.tif
- viruses-1923885-Table S1.pdf
- viruses-1923885-Table S2.pdf
- viruses-1923885-Table S3.pdf
